# Supplementary material for: Externally Validated Probabilistic Modeling of a Predefined Entecavir Resistance Pathway in HBV Using Independent Public Repositories
Source: Viruses. 2026 May 27;18(6):610. doi: 10.3390/v18060610 (PMC13308312; doi:10.3390/v18060610)
Supplement: Supplementary file 1 [file viruses-18-00610-s001.zip]

Archive with 1 entries (1 files):
- viruses-4310476-supplementary.pdf
